# Supplementary material for: Genome-wide Analysis and Expression Divergence of the Trihelix family in Brassica Rapa: Insight into the Evolutionary Patterns in Plants
Source: Sci Rep. 2017 Jul 25;7:6463. doi: 10.1038/s41598-017-06935-0 (PMC5526864; doi:10.1038/s41598-017-06935-0)
Supplement: Supplementary file 2 — Dataset 1 [file 41598_2017_6935_MOESM2_ESM.xls]

## Sheet: TableS1
Supplementary Table 1. Sequences of the BraTHgene primers used for quantitative real-time PCR.
Sequence Definition	Sense Primer	Antiense Primer
BraTH-01	GATGAAGAGGAAGAGAAC	CACTATTACTGGCATTACT
BraTH-03	GTGTCGTGGAGAATCAAG	TGAAGAAGAGATGTTTAGAGTT
BraTH-04	TGAAGAGGAAGTATAAGAAGG	CGAGCAACATATCCATCT
BraTH-06	ATAACAACAACCATTCAACT	CAACTTCCTCTTCTTCCT
BraTH-08	TCTCGGTCATCCTAATCA	GCGTTCTTCTAACTCCAA
BraTH-10	AGACGAAGAAGAAGAGAA	ACCACCACTACTATTACTAA
BraTH-11	GACCAGTTGATAGAGATAC	GAACAGCGACTAAGTTAT
BraTH-12	GGAAGAACCTCGTCACTA	GCTGTAGAATGGGAACTG
BraTH-13	GGAATGTATAAGCAATGGA	CTCGGTTCTTGGATAGTA
BraTH-16	CCTGAAGATTCCAAGACT	GGATGTTGAAGAAGAAGATG
BraTH-17	CGCTGTAATCATATCCTT	TAGTGAATGGTTGCTATC
BraTH-19	CTAACAACTACAACTCCTCAG	TCCTCTTCTTCCTTCTACTAC
BraTH-20	ATGAACTCTATTGATACTGT	TCCTCTTCCTCTTCTTAT
BraTH-21	GGAATGTAGATAACGAGGTT	GTCACTATCAGAATCAGGTT
BraTH-26	CAGAACTATGATGATGAA	CATTATTCGTCTTGTTATC
BraTH-27	AGTGATGATGATGAACAAC	TATAAGACACAGCGGTTA
BraTH-28	CCATACAGAAGAGAAGAT	TGTTGTCTATGTTCCTAA
BraTH-29	TCATTATCATCATCATCCTCTA	CAGTGGTCTCTTCTTGTT
BraTH-31	TTGAGGAGGAAGAGGAATGT	AGGAGGAGGTGGTAGACT
BraTH-33	CGGAGATTACAAGAAGATTAAG	AACATCGTTCCTCATCAC
BraTH-34	GCTCAACTCTCATCTCTT	CATTGTCTGGGAATAGTCT
BraTH-35	CTTCCTCCTCCTCTTCAT	CTATTGATAATGCTAATCTCTTCC
BraTH-37	AAATGAAGGAGAGAGGTAA	ACTGAGTTGGTCTTGTAA
BraTH-38	GCAGTGTGAGGATAAGTT	ATCATTCAAGTAACCAATCG
BraTH-39	CCATTATGATGAATCCAA	TGTTCTCTATGTTCCTAA
BraTH-41	ATACTATAAGAAGACTAGAGAAGG	GTTGGAATCACCGTAGAG
BraTH-42	AGAATGTTGTGGTCAGAA	TCCTTGTTGATGTCTTGA
BraTH-44	AGCATCCTCATCCTCATC	TAAGGGTATAACGGTTTCATC
BraTH-46	GGCTGGTTTGAAATTGAAT	ATCATCGTCATCGTCATC
BraTH-47	GCATTACAAGGAGATTGAAGA	TAGACGGAGCAGTAACAC
BraTH-50	AGAAGGTGCTGAAGATGTG	TGGTGATGATGGATTGATGAA

## Sheet: TableS2
Supplementary Table 2: The result regarding Chinese cabbage BraTH genes the information regarding these genes.
gene	protien	cDNA length (bp)	Protein length (aa)	Sub-genome	protien identifier	Exon number	Bromosome no.	Genome location Star	Genome location End	Duplications
BraTH-01	BraTH-01	1135	566	MF2	Bra000046	2	Br03	9038250	9039385	segmental
BraTH-02	BraTH-02	1070	500	MF1	Bra000360	1	Br03	10743348	10744418	segmental
BraTH-03	BraTH-03	1250	542	MF2	Bra001290	1	Br03	15734792	15736042	dispersed
BraTH-04	BraTH-04	1019	517	MF2	Bra001951	1	Br03	19587637	19588656	segmental
BraTH-05	BraTH-05	920	478	MF2	Bra003346	1	Br07	16001524	16002444	segmental
BraTH-06	BraTH-06	1734	494	MF2	Bra003702	3	Br07	17867746	17869480	segmental
BraTH-07	BraTH-07	2331	538	MF2	Bra003703	2	Br07	17874992	17877323	segmental
BraTH-08	BraTH-08	1016	532	MF2	Bra003704	1	Br07	17884438	17885454	segmental
BraTH-09	BraTH-09	908	606	LF	Bra004859	1	Br05	2158462	2159370	dispersed
BraTH-10	BraTH-10	1090	523	LF	Bra005127	2	Br05	3569693	3570783	segmental
BraTH-11	BraTH-11	1449	528	LF	Bra005486	3	Br05	5768399	5769848	tandem
BraTH-12	BraTH-12	1651	541	MF1	Bra005688	2	Br03	132015	133666	segmental
BraTH-13	BraTH-13	2784	532	MF1	Bra005777	2	Br03	556048	558832	segmental
BraTH-14	BraTH-14	1384	522	LF	Bra007069	2	Br09	28657020	28658404	segmental
BraTH-15	BraTH-15	881	591	LF	Bra007407	1	Br09	30555658	30556539	dispersed
BraTH-16	BraTH-16	2297	539	MF2	Bra008285	2	Br02	13364119	13366416	segmental
BraTH-17	BraTH-17	2056	545	LF	Bra008286	2	Br02	13393043	13395099	segmental
BraTH-18	BraTH-18	755	531	LF	Bra009119	1	Br10	15170782	15171537	dispersed
BraTH-19	BraTH-19	2837	528	LF	Bra009518	2	Br10	15850195	15853032	segmental
BraTH-20	BraTH-20	2304	573	LF	Bra009994	2	Br06	19127198	19129502	dispersed
BraTH-21	BraTH-21	1143	525	MF2	Bra010246	2	Br08	12624038	12625181	segmental
BraTH-22	BraTH-22	1007	527	LF	Bra014370	1	Br08	1369188	1370195	tandem
BraTH-23	BraTH-23	1425	546	MF2	Bra014906	2	Br07	7566532	7567957	segmental
BraTH-24	BraTH-24	893	531	LF	Bra015090	1	Br07	5783839	5784732	segmental
BraTH-25	BraTH-25	1985	541	MF1	Bra015715	2	Br07	24493884	24495869	dispersed
BraTH-26	BraTH-26	2118	584	LF	Bra015716	2	Br07	24486093	24488211	segmental
BraTH-27	BraTH-27	1151	520	MF1	Bra016429	1	Br08	17652812	17653963	tandem
BraTH-28	BraTH-28	1740	532	LF	Bra019721	5	Br06	4799186	4800926	dispersed
BraTH-29	BraTH-29	2300	376	MF1	Bra020607	2	Br02	23695502	23697802	segmental
BraTH-30	BraTH-30	731	532	MF1	Bra021072	1	Br08	9254321	9255052	dispersed
BraTH-31	BraTH-31	932	517	MF2	Bra021534	1	Br01	23873700	23874632	segmental
BraTH-32	BraTH-32	920	534	MF1	Bra021536	1	Br01	23868571	23869491	segmental
BraTH-33	BraTH-33	1329	526	MF1	Bra021860	3	Br04	15015629	15016958	tandem
BraTH-34	BraTH-34	1622	589	MF1	Bra022149	2	Br02	19347165	19348787	segmental
BraTH-35	BraTH-35	3638	550	MF2	Bra022563	4	Br02	7887614	7891252	segmental
BraTH-36	BraTH-36	1525	513	LF	Bra023175	2	Br09	21060677	21062202	dispersed
BraTH-37	BraTH-37	1503	581	LF	Bra024925	4	Br06	23208017	23209520	segmental
BraTH-38	BraTH-38	1205	528	LF1	Bra025881	1	Br06	8384544	8385749	segmental
BraTH-39	BraTH-39	2018	486	LF	Bra026903	5	Br09	35969309	35971327	segmental
BraTH-40	BraTH-40	4128	462	MF1	Bra028276	6	Br10	4543578	4547706	segmental
BraTH-41	BraTH-41	2825	426	MF2	Bra028824	2	Br02	505850	508675	segmental
BraTH-42	BraTH-42	1454	484	MF2	Bra028899	2	Br02	130665	132119	segmental
BraTH-43	BraTH-43	2361	481	LF	Bra029812	7	Br05	22909422	22911783	segmental
BraTH-44	BraTH-44	1259	531	LF	Bra029813	1	Br05	22907027	22908286	segmental
BraTH-45	BraTH-45	830	528	MF1	Bra034165	1	Br01	24657880	24658710	tandem
BraTH-46	BraTH-46	956	497	LF	Bra034866	2	Br05	22529885	22530841	segmental
BraTH-47	BraTH-47	1685	538	MF2	Bra036354	5	Br02	21242691	21244376	segmental
BraTH-48	BraTH-48	2362	551	MF1	Bra036731	3	Br08	7611083	7613445	segmental
BraTH-49	BraTH-49	905	894	LF	Bra037960	1	Br06	407363	408268	segmental
BraTH-50	BraTH-50	4522	784	LF	Bra038629	16	Br06	14869488	14874010
BraTH-51	BraTH-51	2298	594	LF	Bra040010	3	Brcaffold000185	140799	143097	segmental
BraTH-52	BraTH-52	1241	577	LF	Bra040110	1	Br01	10375859	10377100	segmental

## Sheet: TableS3
Supplementary Table 3: Identification of BraTH syntenic genes between A.thaliana and three subgenomes in B.rapa
CCB	A. thaliana	B.rapa
		LF	MF1	MF2
A	AT1G13450.1	BraTH-28		BraTH-39
B	AT1G21200.1	BraTH-38	BraTH-27
B	AT1G31310.1	BraTH-36		BraTH-23
B	AT1G33240.1	BraTH-51	BraTH-48
C	AT1G54060.1	BraTH-49
E	AT1G76870.1			BraTH-08
E	AT1G76880.1	BraTH-26	BraTH-16
E	AT1G76890.2			BraTH-06
J	AT2G33550.1	BraTH-11	BraTH-33
J	AT2G35640.1
J	AT2G38250.1	BraTH-10		BraTH-01
J	AT2G44730.1	BraTH-09		BraTH-02
F	AT3G10000.1
F	AT3G10030.1	BraTH-43
F	AT3G10040.1	BraTH-44		BraTH-03
F	AT3G11100.1	BraTH-46	BraTH-45
F	AT3G14180.1		BraTH-32
F	AT3G24490.1			BraTH-04
F	AT3G24860.1	BraTH-24
L	AT3G25990.1		BraTH-47
N	AT3G54390.1	BraTH-14
N	AT3G58630.1	BraTH-15		BraTH-05
U	AT4G17060.1	BraTH-52		BraTH-30
U	AT4G31270.1			BraTH-21
R	AT5G01380.1		BraTH-12	BraTH-42
R	AT5G03680.1	BraTH-19	BraTH-13	BraTH-41
R	AT5G05550.1	BraTH-18
Q	AT5G28300.1	BraTH-20	BraTH-29
V	AT5G47660.1	BraTH-37	BraTH-34
X	AT5G63420.1	BraTH-50

## Sheet: TableS4
Supplementary Table 4: Ka/Ks calculation of the duplicated BraTH gene pairs in Chinese cabbage
		Ka	Ks	Ka/Ks Duplicated	type Purify selection	Time (MYA)
BraTH-01	BraTH-10	0.12	0.34	0.35	Segmental	11.33
BraTH-39	BraTH-28	0.04	0.41	0.1	Segmental	13.79
BraTH-33	BraTH-11	0.11	1.38	0.08	Segmental	4.61
BraTH-35	BraTH-40	0.04	0.55	0.07	Segmental	1.84
BraTH-13	BraTH-41	0.04	0.55	0.07	Segmental	1.84
BraTH-48	BraTH-51	0.04	0.54	0.07	Segmental	1.79
BraTH-45	BraTH-46	0.04	0.54	0.07	Segmental	1.79
BraTH-12	BraTH-42	0.03	0.49	0.07	Segmental	1.62
BraTH-36	BraTH-23	0.04	0.53	0.07	Segmental	1.76
BraTH-27	BraTH-38	0.11	1.38	0.08	Segmental	4.61
BraTH-17	BraTH-26	0.03	0.42	0.08	Segmental	1.42
BraTH-17	BraTH-07	0.07	0.91	0.08	Segmental	3.04
BraTH-41	BraTH-19	0.04	0.46	0.08	Segmental	1.53
BraTH-19	BraTH-13	0.03	0.41	0.08	Segmental	1.37
BraTH-15	BraTH-05	0.03	0.41	0.08	Segmental	1.37
BraTH-16	BraTH-26	0.03	0.4	0.09	Segmental	1.34
BraTH-07	BraTH-16	0.04	0.37	0.09	Segmental	1.24
BraTH-29	BraTH-20	0.04	0.35	0.1	Segmental	1.16
BraTH-17	BraTH-25	0.11	1.05	0.11	Segmental	3.5
BraTH-06	BraTH-07	0.15	1.38	0.11	Segmental	4.61
BraTH-52	BraTH-30	0.09	0.07	1.38	Segmental	0.23
BraTH-25	BraTH-26	0.3	0.13	2.24	Segmental	0.44
BrPEPRK5	BrPEPRK1
BrSnRK1.1	BrSnRK1.2	0.1108	0.0926
BrSnRK1.2	BrSnRK1.3	0.0981	0.0549
BrSnRK2.3	BrSnRK2.2	0.2083	0.0683
BrSnRK2.4	BrSnRK2.6	0.0261	0.3011
BrSnRK2.4	BrSnRK2.5	0.0842	0.0453
BrSnRK2.5	BrSnRK2.13	0.1811	0.0803
BrSnRK2.6	BrSnRK2.5	0.0816	0.0254
BrSnRK2.6	BrSnRK2.13	0.1992	0.0597
BrSnRK2.8	BrSnRK2.9	0.0822	0.0513
BrSnRK2.13	BrSnRK2.4	0.1978	0.0813
BrSnRK3.11	BrSnRK3.12	0.1909	0.0748
BrSnRK3.13	BrSnRK3.14	0.412	0.1064
BrSnRK3.15	BrSnR3.16	0.0654	0.2901
BrSnRK3.20	BrSnRK3.22	0.1428	0.0406
BrSnRK3.21	BrSnRK3.20	0.1362	0.0499
BrSnRK3.21	BrSnRK3.22	0.1297	0.0571
BrSnRK3.25	BrSnRK3.24	0.1013	0.063
BrSnRK3.26	BrSnRK3.35	0.4652	0.3205
BrSnRK3.29	BrSnRK3.28	0.162	0.1059
BrSnRK3.34	BrSnRK3.35	0.1268	0.0471
BrSnRK3.35	BrSnRK3.36	0.1157	0.0542

## Sheet: TableS5
Supplementary Table 5: Information of trihelix genes in Brassica rapa, Arabidopsis thaliana, Carica papaya, Populus trichocarpa, Vitis vinifera, Amborella trichopoda, Phscomitrella. patens and Selaginella. moellendorffii in this work.
Organisma	Gene Name	Locus Name
Brassica rapa	BraTH-01	Bra000046
	BraTH-02	Bra000360
	BraTH-03	Bra001290
	BraTH-04	Bra001951
	BraTH-05	Bra003346
	BraTH-06	Bra003702
	BraTH-07	Bra003703
	BraTH-08	Bra003704
	BraTH-09	Bra004859
	BraTH-10	Bra005127
	BraTH-11	Bra005486
	BraTH-12	Bra005688
	BraTH-13	Bra005777
	BraTH-14	Bra007069
	BraTH-15	Bra007407
	BraTH-16	Bra008285
	BraTH-17	Bra008286
	BraTH-18	Bra009119
	BraTH-19	Bra009518
	BraTH-20	Bra009994
	BraTH-21	Bra010246
	BraTH-22	Bra014370
	BraTH-23	Bra014906
	BraTH-24	Bra015090
	BraTH-25	Bra015715
	BraTH-26	Bra015716
	BraTH-27	Bra016429
	BraTH-28	Bra019721
	BraTH-29	Bra020607
	BraTH-30	Bra021072
	BraTH-31	Bra021534
	BraTH-32	Bra021536
	BraTH-33	Bra021860
	BraTH-34	Bra022149
	BraTH-35	Bra022563
	BraTH-36	Bra023175
	BraTH-37	Bra024925
	BraTH-38	Bra025881
	BraTH-39	Bra026903
	BraTH-40	Bra028276
	BraTH-41	Bra028824
	BraTH-42	Bra028899
	BraTH-43	Bra029812
	BraTH-44	Bra029813
	BraTH-45	Bra034165
	BraTH-46	Bra034866
	BraTH-47	Bra036354
	BraTH-48	Bra036731
	BraTH-49	Bra037960
	BraTH-50	Bra038629
	BraTH-51	Bra040010
	BraTH-52	Bra040110
Arabidopsis thaliana	ATTH-01	AT1G13450.1
	ATTH-02	AT1G21200.1
	ATTH-03	AT1G31310.1
	ATTH-04	AT1G33240.1
	ATTH-05	AT1G54060.1
	ATTH-06	AT1G76870.1
	ATTH-07	AT1G76880.1
	ATTH-08	AT1G76890.2
	ATTH-09	AT2G33550.1
	ATTH-10	AT2G35640.1
	ATTH-11	AT2G38250.1
	ATTH-12	AT2G44730.1
	ATTH-13	AT3G10000.1
	ATTH-14	AT3G10030.1
	ATTH-15	AT3G10040.1
	ATTH-16	AT3G11100.1
	ATTH-17	AT3G14180.1
	ATTH-18	AT3G24490.1
	ATTH-19	AT3G24860.1
	ATTH-20	AT3G25990.1
	ATTH-21	AT3G54390.1
	ATTH-22	AT3G58630.1
	ATTH-23	AT4G17060.1
	ATTH-24	AT4G31270.1
	ATTH-25	AT5G01380.1
	ATTH-26	AT5G03680.1
	ATTH-27	AT5G05550.1
	ATTH-28	AT5G28300.1
	ATTH-29	AT5G47660.1
	ATTH-30	AT5G63420.1
Carica papaya	CaTH-01	evm.model.supercontig_11.127
	CaTH-02	evm.model.supercontig_117.75
	CaTH-03	evm.model.supercontig_126.31
	CaTH-04	evm.model.supercontig_128.45
	CaTH-05	evm.model.supercontig_128.55
	CaTH-06	evm.model.supercontig_130.35
	CaTH-07	evm.model.supercontig_13.140
	CaTH-08	evm.model.supercontig_137.19
	CaTH-09	evm.model.supercontig_1453.1
	CaTH-10	evm.model.supercontig_148.5
	CaTH-11	evm.model.supercontig_181.13
	CaTH-12	evm.model.supercontig_19.152
	CaTH-13	evm.model.supercontig_192.2
	CaTH-14	evm.model.supercontig_209.41
	CaTH-15	evm.model.supercontig_21.194
	CaTH-16	evm.model.supercontig_21.195
	CaTH-17	evm.model.supercontig_2145.1
	CaTH-18	evm.model.supercontig_23.117
	CaTH-19	evm.model.supercontig_2461.1
	CaTH-20	evm.model.supercontig_2611.1
	CaTH-21	evm.model.supercontig_27.230
	CaTH-22	evm.model.supercontig_2.95
	CaTH-23	evm.model.supercontig_37.120
	CaTH-24	evm.model.supercontig_403.1
	CaTH-25	evm.model.supercontig_4.183
	CaTH-26	evm.model.supercontig_41.83
	CaTH-27	evm.model.supercontig_5.104
	CaTH-28	evm.model.supercontig_5.72
	CaTH-29	evm.model.supercontig_7.72
Populus trichocarpa	PoTH-01	Potri.001G019200.1
	PoTH-02	Potri.001G026000.1
	PoTH-03	Potri.001G028400.1
	PoTH-04	Potri.001G066900.1
	PoTH-05	Potri.001G113600.1
	PoTH-06	Potri.001G129900.1
	PoTH-07	Potri.001G150600.1
	PoTH-08	Potri.001G179800.1
	PoTH-09	Potri.001G309100.1
	PoTH-10	Potri.001G309100.2
	PoTH-11	Potri.001G454500.1
	PoTH-12	Potri.001G454500.2
	PoTH-13	Potri.002G068400.1
	PoTH-14	Potri.002G068600.1
	PoTH-15	Potri.002G068700.1
	PoTH-16	Potri.002G139500.1
	PoTH-17	Potri.002G243300.1
	PoTH-18	Potri.003G056000.1
	PoTH-19	Potri.003G083800.1
	PoTH-20	Potri.003G104500.1
	PoTH-21	Potri.003G118600.1
	PoTH-22	Potri.003G163000.1
	PoTH-23	Potri.003G163000.2
	PoTH-24	Potri.003G195300.1
	PoTH-25	Potri.003G195300.2
	PoTH-26	Potri.003G198800.1
	PoTH-27	Potri.003G200000.1
	PoTH-28	Potri.003G204700.1
	PoTH-29	Potri.005G051700.1
	PoTH-30	Potri.005G051700.2
	PoTH-31	Potri.005G051700.3
	PoTH-32	Potri.005G191700.1
	PoTH-33	Potri.005G191700.2
	PoTH-34	Potri.005G191900.1
	PoTH-35	Potri.005G192000.1
	PoTH-36	Potri.006G005300.1
	PoTH-37	Potri.006G101400.1
	PoTH-38	Potri.006G117300.1
	PoTH-39	Potri.006G117300.2
	PoTH-40	Potri.006G117500.1
	PoTH-41	Potri.006G221400.1
	PoTH-42	Potri.006G221400.2
	PoTH-43	Potri.006G279100.1
	PoTH-44	Potri.006G279100.2
	PoTH-45	Potri.008G025600.1
	PoTH-46	Potri.008G027000.1
	PoTH-47	Potri.008G027000.2
	PoTH-48	Potri.008G071300.1
	PoTH-49	Potri.008G071300.2
	PoTH-50	Potri.008G179700.1
	PoTH-51	Potri.008G179700.2
	PoTH-52	Potri.008G179700.3
	PoTH-53	Potri.010G055000.1
	PoTH-54	Potri.010G186200.1
	PoTH-55	Potri.010G233500.1
	PoTH-56	Potri.010G233500.2
	PoTH-57	Potri.010G235000.1
	PoTH-58	Potri.011G147400.1
	PoTH-59	Potri.011G147400.2
	PoTH-60	Potri.012G095800.1
	PoTH-61	Potri.012G117500.1
	PoTH-62	Potri.012G132300.1
	PoTH-63	Potri.013G039100.1
	PoTH-64	Potri.013G039100.2
	PoTH-65	Potri.014G051200.1
	PoTH-66	Potri.015G093600.1
	PoTH-67	Potri.015G093600.2
	PoTH-68	Potri.015G105800.1
	PoTH-69	Potri.016G005900.1
	PoTH-70	Potri.016G096300.1
	PoTH-71	Potri.016G117300.1
	PoTH-72	Potri.018G002800.1
	PoTH-73	Potri.018G049500.1
	PoTH-74	Potri.018G049700.1
	PoTH-75	Potri.018G075500.1
	PoTH-76	Potri.018G075500.2
	PoTH-77	Potri.019G006600.1
	PoTH-78	Potri.019G010200.1
Vitis vinifera	VvTH-01	GSVIVT01003683001
	VvTH-02	GSVIVT01007522001
	VvTH-03	GSVIVT01008515001
	VvTH-04	GSVIVT01008644001
	VvTH-05	GSVIVT01011168001
	VvTH-06	GSVIVT01016139001
	VvTH-07	GSVIVT01016703001
	VvTH-08	GSVIVT01017112001
	VvTH-09	GSVIVT01018456001
	VvTH-10	GSVIVT01019722001
	VvTH-11	GSVIVT01021832001
	VvTH-12	GSVIVT01026222001
	VvTH-13	GSVIVT01026588001
	VvTH-14	GSVIVT01028683001
	VvTH-15	GSVIVT01030322001
	VvTH-16	GSVIVT01032781001
	VvTH-17	GSVIVT01033746001
	VvTH-18	GSVIVT01033748001
	VvTH-19	GSVIVT01033792001
	VvTH-20	GSVIVT01034521001
	VvTH-21	GSVIVT01034523001
	VvTH-22	GSVIVT01034687001
	VvTH-23	GSVIVT01034705001
	VvTH-24	GSVIVT01035465001
	VvTH-25	GSVIVT01035569001
	VvTH-26	GSVIVT01036939001
Amborella trichopoda	AmTH-01	evm_27.model.AmTr_v1.0_scaffold00001.321
	AmTH-02	evm_27.model.AmTr_v1.0_scaffold00001.416
	AmTH-03	evm_27.model.AmTr_v1.0_scaffold00002.137
	AmTH-04	evm_27.model.AmTr_v1.0_scaffold00002.627
	AmTH-05	evm_27.model.AmTr_v1.0_scaffold00005.66
	AmTH-06	evm_27.model.AmTr_v1.0_scaffold00006.275
	AmTH-07	evm_27.model.AmTr_v1.0_scaffold00007.2
	AmTH-08	evm_27.model.AmTr_v1.0_scaffold00007.338
	AmTH-09	evm_27.model.AmTr_v1.0_scaffold00008.240
	AmTH-10	evm_27.model.AmTr_v1.0_scaffold00009.218
	AmTH-11	evm_27.model.AmTr_v1.0_scaffold00016.65
	AmTH-12	evm_27.model.AmTr_v1.0_scaffold00019.101
	AmTH-13	evm_27.model.AmTr_v1.0_scaffold00019.159
	AmTH-14	evm_27.model.AmTr_v1.0_scaffold00021.30
	AmTH-15	evm_27.model.AmTr_v1.0_scaffold00022.360
	AmTH-16	evm_27.model.AmTr_v1.0_scaffold00025.281
	AmTH-17	evm_27.model.AmTr_v1.0_scaffold00025.50
	AmTH-18	evm_27.model.AmTr_v1.0_scaffold00030.34
	AmTH-19	evm_27.model.AmTr_v1.0_scaffold00030.37
	AmTH-20	evm_27.model.AmTr_v1.0_scaffold00040.203
	AmTH-21	evm_27.model.AmTr_v1.0_scaffold00040.213
	AmTH-22	evm_27.model.AmTr_v1.0_scaffold00040.290
	AmTH-23	evm_27.model.AmTr_v1.0_scaffold00041.104
	AmTH-24	evm_27.model.AmTr_v1.0_scaffold00044.3
	AmTH-25	evm_27.model.AmTr_v1.0_scaffold00048.218
	AmTH-26	evm_27.model.AmTr_v1.0_scaffold00055.148
	AmTH-27	evm_27.model.AmTr_v1.0_scaffold00063.98
	AmTH-28	evm_27.model.AmTr_v1.0_scaffold00142.23
	AmTH-29	evm_27.model.AmTr_v1.0_scaffold00156.27
Phscomitrella. patens	PpTH-01	Pp3c10_25720V3.1.p
	PpTH-02	Pp3c10_25720V3.2.p
	PpTH-03	Pp3c10_25720V3.3.p
	PpTH-04	Pp3c10_25720V3.4.p
	PpTH-05	Pp3c10_25720V3.5.p
	PpTH-06	Pp3c10_25720V3.6.p
	PpTH-07	Pp3c10_25720V3.7.p
	PpTH-08	Pp3c10_25720V3.8.p
	PpTH-09	Pp3c10_25720V3.9.p
	PpTH-10	Pp3c11_21750V3.1.p
	PpTH-11	Pp3c11_21750V3.2.p
	PpTH-12	Pp3c11_2240V3.1.p
	PpTH-13	Pp3c11_2240V3.2.p
	PpTH-14	Pp3c11_2240V3.3.p
	PpTH-15	Pp3c11_3780V3.1.p
	PpTH-16	Pp3c11_3780V3.2.p
	PpTH-17	Pp3c11_3780V3.3.p
	PpTH-18	Pp3c12_22800V3.1.p
	PpTH-19	Pp3c12_22800V3.2.p
	PpTH-20	Pp3c12_22800V3.3.p
	PpTH-21	Pp3c12_22800V3.4.p
	PpTH-22	Pp3c12_22800V3.5.p
	PpTH-23	Pp3c1_28060V3.1.p
	PpTH-24	Pp3c1_28060V3.2.p
	PpTH-25	Pp3c13_13680V3.1.p
	PpTH-26	Pp3c13_13680V3.2.p
	PpTH-27	Pp3c13_13680V3.3.p
	PpTH-28	Pp3c13_13680V3.4.p
	PpTH-29	Pp3c13_13680V3.5.p
	PpTH-30	Pp3c13_13930V3.1.p
	PpTH-31	Pp3c13_13930V3.2.p
	PpTH-32	Pp3c14_18250V3.1.p
	PpTH-33	Pp3c14_18250V3.2.p
	PpTH-34	Pp3c14_18250V3.3.p
	PpTH-35	Pp3c15_19980V3.1.p
	PpTH-36	Pp3c15_19980V3.2.p
	PpTH-37	Pp3c15_19980V3.3.p
	PpTH-38	Pp3c15_21740V3.1.p
	PpTH-39	Pp3c15_21740V3.2.p
	PpTH-40	Pp3c15_4190V3.1.p
	PpTH-41	Pp3c15_4190V3.2.p
	PpTH-42	Pp3c15_4190V3.3.p
	PpTH-43	Pp3c15_4190V3.4.p
	PpTH-44	Pp3c15_4190V3.5.p
	PpTH-45	Pp3c15_4190V3.6.p
	PpTH-46	Pp3c15_4190V3.7.p
	PpTH-47	Pp3c15_4190V3.8.p
	PpTH-48	Pp3c17_11050V3.1.p
	PpTH-49	Pp3c17_11050V3.2.p
	PpTH-50	Pp3c17_11050V3.3.p
	PpTH-51	Pp3c17_11050V3.4.p
	PpTH-52	Pp3c17_1430V3.1.p
	PpTH-53	Pp3c17_1430V3.2.p
	PpTH-54	Pp3c17_19830V3.1.p
	PpTH-55	Pp3c17_19830V3.2.p
	PpTH-56	Pp3c17_19830V3.3.p
	PpTH-57	Pp3c17_6370V3.1.p
	PpTH-58	Pp3c17_6370V3.2.p
	PpTH-59	Pp3c17_6370V3.3.p
	PpTH-60	Pp3c18_11190V3.1.p
	PpTH-61	Pp3c18_11190V3.2.p
	PpTH-62	Pp3c18_11190V3.3.p
	PpTH-63	Pp3c18_11300V3.1.p
	PpTH-64	Pp3c18_11300V3.2.p
	PpTH-65	Pp3c18_7640V3.10.p
	PpTH-66	Pp3c18_7640V3.11.p
	PpTH-67	Pp3c18_7640V3.1.p
	PpTH-68	Pp3c18_7640V3.2.p
	PpTH-69	Pp3c18_7640V3.3.p
	PpTH-70	Pp3c18_7640V3.4.p
	PpTH-71	Pp3c18_7640V3.5.p
	PpTH-72	Pp3c18_7640V3.6.p
	PpTH-73	Pp3c18_7640V3.7.p
	PpTH-74	Pp3c18_7640V3.8.p
	PpTH-75	Pp3c18_7640V3.9.p
	PpTH-76	Pp3c19_12480V3.1.p
	PpTH-77	Pp3c19_12480V3.2.p
	PpTH-78	Pp3c19_12480V3.3.p
	PpTH-79	Pp3c19_12520V3.1.p
	PpTH-80	Pp3c19_12520V3.2.p
	PpTH-81	Pp3c19_13320V3.1.p
	PpTH-82	Pp3c19_13320V3.2.p
	PpTH-83	Pp3c19_13320V3.3.p
	PpTH-84	Pp3c19_13320V3.4.p
	PpTH-85	Pp3c19_13320V3.5.p
	PpTH-86	Pp3c19_13320V3.6.p
	PpTH-87	Pp3c19_13320V3.7.p
	PpTH-88	Pp3c20_15580V3.1.p
	PpTH-89	Pp3c20_15580V3.2.p
	PpTH-90	Pp3c20_23380V3.1.p
	PpTH-91	Pp3c20_23380V3.2.p
	PpTH-92	Pp3c20_23380V3.3.p
	PpTH-93	Pp3c20_23380V3.4.p
	PpTH-94	Pp3c20_9790V3.1.p
	PpTH-95	Pp3c20_9790V3.2.p
	PpTH-96	Pp3c21_13490V3.1.p
	PpTH-97	Pp3c21_13490V3.2.p
	PpTH-98	Pp3c21_17550V3.1.p
	PpTH-99	Pp3c21_17550V3.2.p
	PpTH-100	Pp3c21_18170V3.1.p
	PpTH-101	Pp3c21_18170V3.2.p
	PpTH-102	Pp3c21_18170V3.3.p
	PpTH-103	Pp3c21_18170V3.4.p
	PpTH-104	Pp3c21_18170V3.5.p
	PpTH-105	Pp3c21_18550V3.1.p
	PpTH-106	Pp3c21_18550V3.2.p
	PpTH-107	Pp3c21_18550V3.3.p
	PpTH-108	Pp3c21_18550V3.4.p
	PpTH-109	Pp3c21_18550V3.5.p
	PpTH-110	Pp3c21_18550V3.6.p
	PpTH-111	Pp3c21_18550V3.7.p
	PpTH-112	Pp3c21_18550V3.8.p
	PpTH-113	Pp3c21_2380V3.1.p
	PpTH-114	Pp3c21_2380V3.2.p
	PpTH-115	Pp3c21_2380V3.3.p
	PpTH-116	Pp3c21_2380V3.4.p
	PpTH-117	Pp3c2_13400V3.1.p
	PpTH-118	Pp3c2_13400V3.2.p
	PpTH-119	Pp3c2_13400V3.3.p
	PpTH-120	Pp3c2_13400V3.4.p
	PpTH-121	Pp3c2_13400V3.5.p
	PpTH-122	Pp3c2_13400V3.6.p
	PpTH-123	Pp3c2_13400V3.7.p
	PpTH-124	Pp3c22_15410V3.1.p
	PpTH-125	Pp3c22_15410V3.2.p
	PpTH-126	Pp3c22_17830V3.1.p
	PpTH-127	Pp3c22_17830V3.2.p
	PpTH-128	Pp3c22_17940V3.1.p
	PpTH-129	Pp3c22_17940V3.2.p
	PpTH-130	Pp3c22_23130V3.1.p
	PpTH-131	Pp3c22_23130V3.2.p
	PpTH-132	Pp3c24_20450V3.1.p
	PpTH-133	Pp3c24_20450V3.2.p
	PpTH-134	Pp3c24_20450V3.3.p
	PpTH-135	Pp3c24_20450V3.4.p
	PpTH-136	Pp3c24_20450V3.5.p
	PpTH-137	Pp3c24_20450V3.6.p
	PpTH-138	Pp3c26_2600V3.1.p
	PpTH-139	Pp3c26_2600V3.2.p
	PpTH-140	Pp3c26_2630V3.1.p
	PpTH-141	Pp3c26_2630V3.2.p
	PpTH-142	Pp3c3_17230V3.1.p
	PpTH-143	Pp3c3_17230V3.2.p
	PpTH-144	Pp3c3_17230V3.3.p
	PpTH-145	Pp3c3_17430V3.2.p
	PpTH-146	Pp3c3_17430V3.3.p
	PpTH-147	Pp3c3_17480V3.1.p
	PpTH-148	Pp3c3_17480V3.2.p
	PpTH-149	Pp3c3_720V3.1.p
	PpTH-150	Pp3c3_720V3.2.p
	PpTH-151	Pp3c3_720V3.3.p
	PpTH-152	Pp3c4_22830V3.1.p
	PpTH-153	Pp3c4_22830V3.2.p
	PpTH-154	Pp3c4_22880V3.1.p
	PpTH-155	Pp3c4_22880V3.2.p
	PpTH-156	Pp3c4_270V3.1.p
	PpTH-157	Pp3c4_270V3.2.p
	PpTH-158	Pp3c4_270V3.3.p
	PpTH-159	Pp3c4_270V3.4.p
	PpTH-160	Pp3c4_270V3.5.p
	PpTH-161	Pp3c4_270V3.6.p
	PpTH-162	Pp3c4_270V3.7.p
	PpTH-163	Pp3c5_28890V3.1.p
	PpTH-164	Pp3c5_28890V3.2.p
	PpTH-165	Pp3c5_28890V3.3.p
	PpTH-166	Pp3c5_28890V3.4.p
	PpTH-167	Pp3c5_28890V3.5.p
	PpTH-168	Pp3c7_23130V3.1.p
	PpTH-169	Pp3c7_23130V3.2.p
	PpTH-170	Pp3c7_24030V3.1.p
	PpTH-171	Pp3c7_24030V3.2.p
	PpTH-172	Pp3c7_24030V3.3.p
	PpTH-173	Pp3c7_24030V3.4.p
	PpTH-174	Pp3c7_24030V3.5.p
	PpTH-175	Pp3c7_24030V3.6.p
	PpTH-176	Pp3c7_24030V3.7.p
	PpTH-177	Pp3c7_24150V3.1.p
	PpTH-178	Pp3c7_24150V3.2.p
	PpTH-179	Pp3c7_2960V3.1.p
	PpTH-180	Pp3c7_2960V3.2.p
	PpTH-181	Pp3c8_10910V3.1.p
	PpTH-182	Pp3c8_10910V3.2.p
	PpTH-183	Pp3c8_20710V3.1.p
	PpTH-184	Pp3c8_20710V3.2.p
	PpTH-185	Pp3c9_13630V3.1.p
	PpTH-186	Pp3c9_13630V3.2.p
	PpTH-187	Pp3c9_13630V3.3.p
	PpTH-188	Pp3c9_18260V3.1.p
	PpTH-189	Pp3c9_18260V3.2.p
	PpTH-190	Pp3c9_18260V3.3.p
	PpTH-191	Pp3c9_18260V3.4.p
	PpTH-192	Pp3c9_18260V3.5.p
	PpTH-193	Pp3c9_20560V3.1.p
	PpTH-194	Pp3c9_20560V3.2.p
	PpTH-195	Pp3c9_20560V3.3.p
	PpTH-196	Pp3c9_20560V3.4.p
	PpTH-197	Pp3c9_20560V3.5.p
	PpTH-198	Pp3c9_20560V3.6.p
Selaginella. moellendorffii	SmTH-01	102611
	SmTH-02	109349
	SmTH-03	130409
	SmTH-04	24518
	SmTH-05	402580
	SmTH-06	403539
	SmTH-07	406969
	SmTH-08	407102
	SmTH-09	409669
	SmTH-10	412243
	SmTH-11	412944
	SmTH-12	413913
	SmTH-13	415005
	SmTH-14	415254
	SmTH-15	419055
	SmTH-16	419157
	SmTH-17	420183
	SmTH-18	421085
	SmTH-19	438363
	SmTH-20	438544
	SmTH-21	440669
	SmTH-22	441102
	SmTH-23	441386
	SmTH-24	446039
	SmTH-25	448754
	SmTH-26	66294
	SmTH-27	68039
	SmTH-28	68041
	SmTH-29	73941
	SmTH-30	79941
	SmTH-31	85122

## Sheet: TableS6
Supplementary Table 6: The FPKM values of B. rapa BraTH genes
Gene_ID	Root	Stem	Leaf	Flower	Silique
BraTH-01	4.27971	14.8128	10.7848	3.3172	3.26402
BraTH-02	15.3445	21.991	8.1854	16.2179	23.7663
BraTH-03	0.469191	5.84514	0	0.665452	0.403923
BraTH-04	47.0379	103.602	27.4094	49.1757	43.8855
BraTH-05	1.49284	8.05937	1.12456	1.92143	2.91245
BraTH-06	0	0.0782252	0.174138	0.765725	0.120533
BraTH-07	18.9177	50.7656	40.2064	58.7404	23.0339
BraTH-08	2.88286	4.90608	3.48512	2.30955	3.6128
BraTH-09	9.38066	38.1006	13.145	24.4118	32.1657
BraTH-10	6.61867	7.26741	14.9003	1.89097	3.29182
BraTH-11	20.0589	4.6326	0.268133	3.0109	2.22276
BraTH-12	0.886174	4.5564	7.95263	0.149289	0.211134
BraTH-13	5.08153	1.44273	0.0676023	0.330394	0
BraTH-14	44.5598	43.3186	11.1606	12.5115	3.61643
BraTH-15	0.71634	4.47811	0	0	0.204867
BraTH-16	1.82289	4.45976	3.15242	2.32806	7.18149
BraTH-17	0.511855	0.0338763	0.227584	11.6403	0
BraTH-18	0.873445	2.991	0.542282	1.41099	0.997038
BraTH-19	14.127	3.74212	0.203599	2.05643	0.282076
BraTH-20	0.243077	57.7925	41.6865	18.7413	1.74784
BraTH-21	3.51427	5.04763	3.08009	3.00726	10.4428
BraTH-22	22.464	33.5289	14.9725	36.2472	21.5631
BraTH-23	0	9.06267	0.424874	3.11285	0.440775
BraTH-24	15.0715	11.9056	7.43976	18.2291	18.1305
BraTH-25	7.73752	4.70945	11.4701	103.609	40.4766
BraTH-26	10.7541	32.3619	18.362	36.2397	22.0125
BraTH-27	5.9978	5.20846	1.71521	2.72272	4.59661
BraTH-28	6.87732	7.24096	4.27821	11.444	8.03272
BraTH-29	0.0609908	22.0415	10.0007	23.3262	1.8419
BraTH-30	2.36996	1.34338	0.943022	2.57606	3.63987
BraTH-31	10.283	16.5456	5.53333	11.4806	9.74565
BraTH-32	1.62855	2.40481	0.28114	1.09796	0.776653
BraTH-33	5.13676	1.53153	0	0.909362	0.551462
BraTH-34	11.5426	28.4459	10.3777	15.4135	11.7184
BraTH-35	0.111574	0.304437	0	0	0
BraTH-36	0	7.88029	0	1.44825	0.146479
BraTH-37	0	0	0	0	0
BraTH-38	12.7348	11.4487	8.12518	15.4788	16.5808
BraTH-39	3.61393	5.40883	2.22792	9.00303	7.4257
BraTH-40	0	0.224189	0	0	0
BraTH-41	5.04481	3.4584	0.130879	6.71652	0.0906724
BraTH-42	0.360678	0	0.18658	0.728143	3.34389
BraTH-43	10.5642	12.5448	3.94028	10.1533	7.24452
BraTH-44	9.11939	40.0351	1.54387	4.14807	6.67623
BraTH-45	2.78131	17.6431	1.59971	5.1526	2.87017
BraTH-46	3.48641	23.1175	3.43657	8.21641	2.13327
BraTH-47	5.88299	6.46452	4.96207	16.2594	8.0086
BraTH-48	3.28377	3.88263	11.5022	15.2302	4.89176
BraTH-49	8.31133	51.0933	5.88227	25.2126	12.0868
BraTH-50	5.05257	27.5868	50.3736	15.1905	9.77818
BraTH-51	4.69835	9.60266	16.1713	8.92988	4.3623
BraTH-52	14.5737	29.9739	9.61629	17.3521	14.7996

## Sheet: TableS7
Supplementary Table 7. The mean-normalized values of the Trihelix genes in Arabidopsis thaliana.
	Gene	A.thaliana locus	Age	Sample Id	Root	Age	Sample Id	Stem	Age	Sample Id	Leaf	Age	Sample Id	Flowers	Age	Sample Id	Siliques
	At1G76870.1		21 days	ATGE_99	0.7007	21+ days	ATGE_27	0.8709	15 days	ATGE_91	0.6182	28 days	ATGE_92	0.8972	8 wk	ATGE_76	0.8202
	At1G76880.1		21 days	ATGE_99	0.6666	21+ days	ATGE_27	1.0075	15 days	ATGE_91	0.5318	28 days	ATGE_92	1.4001	8 wk	ATGE_76	1.9976
	At1G76890.2		21 days	ATGE_99	0.8339	21+ days	ATGE_27	1.2394	15 days	ATGE_91	0.722	28 days	ATGE_92	0.5538	8 wk	ATGE_76	1.2149
	At1G13450.1		21 days	ATGE_99	1.2193	21+ days	ATGE_27	2.8901	15 days	ATGE_91	0.7312	28 days	ATGE_92	0.6723	8 wk	ATGE_76	1.0019
	At1G21200.1		21 days	ATGE_99	1.6547	21+ days	ATGE_27	2.6475	15 days	ATGE_91	0.8734	28 days	ATGE_92	0.838	8 wk	ATGE_76	0.4915
	At1G33240.1		21 days	ATGE_99	0.4634	21+ days	ATGE_27	0.506	15 days	ATGE_91	0.4923	28 days	ATGE_92	0.7735	8 wk	ATGE_76	0.788
	At1G31310.1		21 days	ATGE_99	0.1078	21+ days	ATGE_27	0.1226	15 days	ATGE_91	0.7839	28 days	ATGE_92	1.6588	8 wk	ATGE_76	0.1245
	At1G54060.1		21 days	ATGE_99	0.9823	21+ days	ATGE_27	1.0599	15 days	ATGE_91	0.8103	28 days	ATGE_92	1.1593	8 wk	ATGE_76	0.8576
	At3G11100.1		21 days	ATGE_99	1.2951	21+ days	ATGE_27	2.0248	15 days	ATGE_91	0.7584	28 days	ATGE_92	0.9966	8 wk	ATGE_76	0.65
	At3G14180.1		21 days	ATGE_99	0.8942	21+ days	ATGE_27	1.0915	15 days	ATGE_91	0.6504	28 days	ATGE_92	1.185	8 wk	ATGE_76	0.6068
	At3G25990.1		21 days	ATGE_99	0.6595	21+ days	ATGE_27	2.4266	15 days	ATGE_91	0.7758	28 days	ATGE_92	0.8241	8 wk	ATGE_76	0.7875
	At3G24490.1		21 days	ATGE_99	0.9409	21+ days	ATGE_27	0.6858	15 days	ATGE_91	0.5101	28 days	ATGE_92	1.6434	8 wk	ATGE_76	0.9843
	At3G10030.1		21 days	ATGE_99	0.9534	21+ days	ATGE_27	1.2547	15 days	ATGE_91	1.0009	28 days	ATGE_92	0.8061	8 wk	ATGE_76	0.7433
	At3G10040.1		21 days	ATGE_99	0.159	21+ days	ATGE_27	0.207	15 days	ATGE_91	0.1079	28 days	ATGE_92	1.2394	8 wk	ATGE_76	0.4628
	At2G44730.1		21 days	ATGE_99	0.6578	21+ days	ATGE_27	1.37	15 days	ATGE_91	0.9598	28 days	ATGE_92	0.9093	8 wk	ATGE_76	0.7823
	At2G38250.1		21 days	ATGE_99	1.4628	21+ days	ATGE_27	0.9296	15 days	ATGE_91	0.1103	28 days	ATGE_92	0.3595	8 wk	ATGE_76	0.6915
	At4g17060.1		21 days	ATGE_99	0.8413	21+ days	ATGE_27	0.7816	15 days	ATGE_91	0.0816	28 days	ATGE_92	1.1067	8 wk	ATGE_76	0.7725
	At5G28300.1		21 days	ATGE_99	0.0669	21+ days	ATGE_27	0.3743	15 days	ATGE_91	0.747	28 days	ATGE_92	1.8656	8 wk	ATGE_76	2.3553
	At5G63420.1		21 days	ATGE_99	0.1591	21+ days	ATGE_27	0.2231	15 days	ATGE_91	1.0012	28 days	ATGE_92	0.487	8 wk	ATGE_76	0.1744
	At5G05550.1		21 days	ATGE_99	0.4261	21+ days	ATGE_27	0.8211	15 days	ATGE_91	0.3886	28 days	ATGE_92	1.0317	8 wk	ATGE_76	0.5926
	At5G03680.1		21 days	ATGE_99	0.534	21+ days	ATGE_27	0.5015	15 days	ATGE_91	1.1852	28 days	ATGE_92	0.9584	8 wk	ATGE_76	1.0272
	At5G01380.1		21 days	ATGE_99	0.7987	21+ days	ATGE_27	1.1041	15 days	ATGE_91	0.6023	28 days	ATGE_92	0.59	8 wk	ATGE_76	1.2286
	At3G58630.1		21 days	ATGE_99	0.4868	21+ days	ATGE_27	1.0119	15 days	ATGE_91	0.0375	28 days	ATGE_92	0.7415	8 wk	ATGE_76	0.7087
	At3G54390.1		21 days	ATGE_99	0.9469	21+ days	ATGE_27	0.9498	15 days	ATGE_91	0.823	28 days	ATGE_92	1.0246	8 wk	ATGE_76	1.2519
	At4G31270.1		21 days	ATGE_99	0.5171	21+ days	ATGE_27	0.855	15 days	ATGE_91	0.1915	28 days	ATGE_92	0.9629	8 wk	ATGE_76	0.8948

## Sheet: TableS8
Supplementary Table 8: Relative expression of BraTH genes in different treatments by qRT-PCR
gene	GA-1	GA-6	GA-12	ABA-1	ABA-6	ABA-12	Nacl-1	Nacl-6	Nacl-12	PEG-1	PEG-6	PEG-12	Heat-1	Heat-6	Heat-12	cold-1	cold-6	cold12
BraTH-01	1.42402	2.80377	1.40588	5.72765	263.42	131.982	1.26623	1.13605	0.786938	2.02905	1.99087	1.00391	0.394375	0	0	0.994945	4.02295	2.01464
BraTH-03	0	0	0	0	0	0	12.8026	8.83812	0	0	0	0	0	0	0	0	0	0
BraTH-04	1.00182	1.00104	1.00156	2.00984	8.07916	8.09447	6.39339	0	0	0.25181	0.993473	0.250058	0.0991058	0.153426	0.184654	0.996754	0.997542	1.97717
BraTH-06	0.512039	3.98619	4.00957	1.88785	1.0963	1.03171	4.01345	3.14978	0.399529	0.236372	0.990421	0.487577	0.195434	25.1075	49.8717	1.21343	0.227797	0.450187
BraTH-08	0.505319	0.996068	0.988866	0.502237	0.00392615	0.00172676	14.2645	15.7086	11.6429	0.250535	0.500044	0.24644	0.199209	0.396206	0.392609	2.00057	0.497892	1.964
BraTH-10	0.995065	0.994717	0.474146	16.235	12.9947	2.04913	5.08932	3.98996	0.341892	0.504114	0.496077	0.252117	0.0981181	3.10293	6.18629	0.98664	15.8191	63.6604
BraTH-11	0.502441	0.499576	0.507172	0.997063	0	0.00794469	4.02545	1.53701	0.625608	0.250011	0.248157	0.124917	0.0496271	0	0	0.249521	1.2559	0.990255
BraTH-12	0	0	0	0	0	0	7.8469	17.9684	1.10737	2.28047	2.27695	1.04576	0.568262	0	0	2.00286	64.8142	257.643
BraTH-13	0.997108	2.52759	0.967199	1.33923	33.316	21.2009	12.6993	12.5293	3.47343	1.01304	0.468347	0.496009	0.310626	0	0	1.87271	0.486587	0.945654
BraTH-16	1.00733	0.497405	0.249863	1.02621	8.25286	0.649779	0.399272	0.801017	0.313712	0.502162	0.499063	0.991796	0.19718	0.690262	1.38982	0.996461	0.504163	0.248519
BraTH-17	1.98014	2.01959	4.0804	0.939368	0	0.487218	0.631955	1.00525	0.392324	1.01943	0.492454	0.500206	0.0975947	0	0	1.89722	0.496115	0.93623
BraTH-19	0.250287	0.249341	0.504754	0.987688	39.6135	63.1138	10.2598	40.0524	1.57277	4.05174	1.00655	2.00694	0.248298	3.97128	3.99018	0.791989	0.995286	0.498388
BraTH-20	0.656705	3.30828	2.09655	1.98249	31.7949	38.1111	0	0	0	0.490825	0.955125	0.950843	0.200557	0	0	1.88254	0	0.965366
BraTH-21	0.502526	2.00067	2.01439	0.50051	0.791706	0.125524	2.03337	0.254565	0.404469	0.502973	0.999223	0.994684	0.0991305	0.396556	0.394056	0.996703	0.251006	0.247801
BraTH-26	0.995726	1.01417	3.90187	2.01645	2.16754	2.16669	2.02542	0	0.397893	0.499241	1.00576	0.487844	0.0489113	5.8272	0	0.969137	0.393386	0.476042
BraTH-27	1.011	1.0075	1.00083	0.628267	8.04176	4.97854	6.42904	2.01328	0.628333	0.503025	1.00493	0.505317	0.201426	0.0865967	0.400394	0.997274	0.247469	0.247964
BraTH-28	0.482424	5.13987	1.0018	2.00167	0	0	20.184	51.7206	10.9074	0.394831	0.493453	0.490646	0.122379	0	0	1.92454	0.503155	1.22045
BraTH-29	0.999717	1.0023	1.00382	1.01889	0.016082	0.0150484	0	0	0	0.997326	0.99398	0.496822	0.0492354	0.389862	0.775226	0.246241	0.246896	0.985034
BraTH-31	0.25116	0.501742	0.505621	2.01231	0.0241465	0	10.0952	20.8957	0.617058	0.502233	1.00112	0.500483	0.395225	1.57999	1.97771	0.986035	0.501169	0.981277
BraTH-33	0.504494	0.999814	0.503036	1.00005	1.96771	2.00868	3.99315	10.0937	1.94928	0.501046	0.499432	0.250553	0.098897	0.391352	0.617837	0.997924	1.98718	0.985001
BraTH-34	0.50648	0.507434	0.500102	1.98458	0.00699948	0.0069014	19.5449	36.7926	0	0.251594	0.249441	0.253157	0.202782	0.201199	0.401354	2.02314	0.993707	4.01898
BraTH-35	0.000107894	0	0	2.81785	6.40787	1.43918	6.39863	20.0786	2.00434	0	0	0	0	0	0	5.0343	1.13598e+06	0.653528
BraTH-37	0	0	0	0	0	0	3.08264	14.5166	1.70294	0	0.000182351	0	0	0	0	0	0.0463072	0
BraTH-38	0.496957	0.996732	1.00261	1.98315	0.124231	0.0492135	20.5567	45.8153	515.899	0.497316	0.992358	0.501101	0.09993	0	0	0.492213	0.500242	0.992448
BraTH-39	0.53128	1.0681	1.98507	1.01578	8.28879	1.04864	2.04393	2.00112	38.6304	0.49915	0.960959	0.840849	0.194239	0	0	2.0005	0.50542	0.989552
BraTH-41	2.00662	2.00167	4.01927	0	90.6798	36.1977	1.26877	0.235339	0.0995064	0.493789	0.65804	1.99238	0.399742	0	0	6.19156	0.869558	2.15753
BraTH-42	0	0	0	0.000219368	0.0285568	0.0225858	1.26804	0.398207	0.0991898	0	0	0	0	30.4675	0	0	0	0
BraTH-44	0.25156	1.00186	2.01412	1.99516	64.0544	63.8592	2.53115	6.35018	1.5909	0.12609	2.0103	1.00024	0.394719	12.5983	7.90894	1.9885	0.996026	1.97773
BraTH-46	0.503338	1.01046	1.00446	2.01432	200.92	168.132	25.1199	134.317	257.175	0.252039	1.00067	0.500678	0.197593	1.57702	1.56741	2.01713	1.00887	4.01499
BraTH-47	0.502015	1.00205	0.998611	1.00614	0.0150787	0.014341	1.59328	2.27519	0.483439	0.250761	0.995226	0.496623	0.197662	0.310875	0.77603	0.499214	0.499158	0.991515
BraTH-50	0.500177	2.01017	2.02123	0.500675	0.0781606	0.015532	8.05348	12.7365	5.065	0.249954	3.96507	3.99666	0.792579	12.6049	12.5361	1.99006	0.124834	0.494681

## Sheet: TableS9
Supplementary Table 9. Pearson correlation coefficient of the stress-induced BraTHs.
Gene1	Gene2	Cerrelation coefficient
BraTH-01	BraTH-13	0.904038
BraTH-01	BraTH-16	0.875373
BraTH-01	BraTH-19	0.7088
BraTH-01	BraTH-20	0.902281
BraTH-01	BraTH-27	0.789995
BraTH-01	BraTH-41	0.992661
BraTH-01	BraTH-44	0.929478
BraTH-01	BraTH-46	0.595735
BraTH-03	BraTH-08	0.832085
BraTH-03	BraTH-11	0.874704
BraTH-03	BraTH-28	0.781868
BraTH-03	BraTH-31	0.840286
BraTH-03	BraTH-33	0.748397
BraTH-03	BraTH-34	0.86579
BraTH-03	BraTH-47	0.726386
BraTH-03	BraTH-37	0.69121
BraTH-04	BraTH-13	0.858818
BraTH-04	BraTH-16	0.548108
BraTH-04	BraTH-19	0.697801
BraTH-04	BraTH-20	0.834653
BraTH-04	BraTH-27	0.921303
BraTH-04	BraTH-41	0.763946
BraTH-04	BraTH-44	0.816516
BraTH-06	BraTH-50	0.688147
BraTH-08	BraTH-11	0.715975
BraTH-08	BraTH-28	0.87238
BraTH-08	BraTH-31	0.809613
BraTH-08	BraTH-33	0.802522
BraTH-08	BraTH-34	0.822454
BraTH-08	BraTH-37	0.783365
BraTH-08	BraTH-38	0.503887
BraTH-08	BraTH-47	0.694497
BraTH-08	BraTH-50	0.507188
BraTH-10	BraTH-12	0.950888
BraTH-11	BraTH-28	0.541845
BraTH-11	BraTH-31	0.590377
BraTH-11	BraTH-33	0.515656
BraTH-11	BraTH-34	0.644089
BraTH-11	BraTH-47	0.65653
BraTH-13	BraTH-16	0.749177
BraTH-13	BraTH-19	0.848457
BraTH-13	BraTH-20	0.841524
BraTH-13	BraTH-27	0.929223
BraTH-13	BraTH-41	0.888324
BraTH-13	BraTH-44	0.875288
BraTH-13	BraTH-46	0.695129
BraTH-16	BraTH-20	0.581677
BraTH-17	BraTH-21	0.581677
BraTH-19	BraTH-20	0.833255
BraTH-19	BraTH-27	0.694797
BraTH-19	BraTH-33	0.531425
BraTH-19	BraTH-41	0.651083
BraTH-19	BraTH-44	0.850641
BraTH-19	BraTH-46	0.655054
BraTH-20	BraTH-27	0.723784
BraTH-20	BraTH-41	0.858995
BraTH-20	BraTH-44	0.974585
BraTH-20	BraTH-46	0.578178
BraTH-26	BraTH-42	0.743182
BraTH-27	BraTH-41	0.783902
BraTH-28	BraTH-31	0.967801
BraTH-28	BraTH-33	0.961553
BraTH-28	BraTH-34	0.963252
BraTH-28	BraTH-37	0.98089
BraTH-28	BraTH-47	0.798827
BraTH-28	BraTH-50	0.541517
BraTH-31	BraTH-33	0.940463
BraTH-31	BraTH-34	0.990868
BraTH-31	BraTH-37	0.958128
BraTH-31	BraTH-47	0.830288
BraTH-31	BraTH-50	0.608077
BraTH-33	BraTH-34	0.944206
BraTH-33	BraTH-37	0.96208
BraTH-33	BraTH-47	0.710408
BraTH-34	BraTH-37	0.944816
BraTH-34	BraTH-47	0.830913
BraTH-34	BraTH-50	0.527867
BraTH-37	BraTH-47	0.748202
BraTH-37	BraTH-50	0.539909
BraTH-38	BraTH-39	0.97638
BraTH-38	BraTH-46	0.659938
BraTH-46	BraTH-39	0.735058
BraTH-41	BraTH-44	0.890162
BraTH-41	BraTH-46	0.566181
BraTH-46	BraTH-44	0.610326
